# Supplementary material for: Development of an immune-related gene signature applying Ridge method for improving immunotherapy responses and clinical outcomes in lung adenocarcinoma
Source: PeerJ. 2025 May 8;13:e19121. doi: 10.7717/peerj.19121 (PMC12066106; doi:10.7717/peerj.19121)
Supplement: Supplemental Information 1 [file peerj-13-19121-s001.zip]

Archive with 62 entries (56 files):
- Figure 7/
- Figure 7/Data analysis.xlsx
- Figure 7/WB raw data/
- Figure 7/WB raw data/BEAS-2B/
- Figure 7/WB raw data/BEAS-2B/btnl9+gd 1_1(Chemiluminescence).tif
- Figure 7/WB raw data/BEAS-2B/btnl9+gd 1_1(Colorimetric).tif
- Figure 7/WB raw data/BEAS-2B/btnl9+gd 1_1(Composite).tif
- Figure 7/WB raw data/BEAS-2B/btnl9+gd 1_2(Chemiluminescence).tif
- Figure 7/WB raw data/BEAS-2B/btnl9+gd 1_2(Colorimetric).tif
- Figure 7/WB raw data/BEAS-2B/btnl9+gd 1_2(Composite).tif
- Figure 7/WB raw data/BEAS-2B/btnl9+gd 2_1(Chemiluminescence).tif
- Figure 7/WB raw data/BEAS-2B/btnl9+gd 2_1(Colorimetric).tif
- Figure 7/WB raw data/BEAS-2B/btnl9+gd 2_1(Composite).tif
- Figure 7/WB raw data/BEAS-2B/btnl9+gd 2_2(Chemiluminescence).tif
- Figure 7/WB raw data/BEAS-2B/btnl9+gd 2_2(Colorimetric).tif
- Figure 7/WB raw data/BEAS-2B/btnl9+gd 2_2(Composite).tif
- Figure 7/WB raw data/BEAS-2B/btnl9+gd 3_1(Chemiluminescence).tif
- Figure 7/WB raw data/BEAS-2B/btnl9+gd 3_1(Colorimetric).tif
- Figure 7/WB raw data/BEAS-2B/btnl9+gd 3_1(Composite).tif
- Figure 7/WB raw data/BEAS-2B/btnl9+gd 3_2(Chemiluminescence).tif
- Figure 7/WB raw data/BEAS-2B/btnl9+gd 3_2(Colorimetric).tif
- Figure 7/WB raw data/BEAS-2B/btnl9+gd 3_2(Composite).tif
- Figure 7/WB raw data/H1395/
- Figure 7/WB raw data/H1395/btnl9+gd 7_1(Chemiluminescence).tif
- Figure 7/WB raw data/H1395/btnl9+gd 7_1(Colorimetric).tif
- Figure 7/WB raw data/H1395/btnl9+gd 7_1(Composite).tif
- Figure 7/WB raw data/H1395/btnl9+gd 7_2(Chemiluminescence).tif
- Figure 7/WB raw data/H1395/btnl9+gd 7_2(Colorimetric).tif
- Figure 7/WB raw data/H1395/btnl9+gd 7_2(Composite).tif
- Figure 7/WB raw data/H1395/btnl9+gd 8_1(Chemiluminescence).tif
- Figure 7/WB raw data/H1395/btnl9+gd 8_1(Colorimetric).tif
- Figure 7/WB raw data/H1395/btnl9+gd 8_1(Composite).tif
- Figure 7/WB raw data/H1395/btnl9+gd 8_2(Chemiluminescence).tif
- Figure 7/WB raw data/H1395/btnl9+gd 8_2(Colorimetric).tif
- Figure 7/WB raw data/H1395/btnl9+gd 8_2(Composite).tif
- Figure 7/WB raw data/H1395/btnl9+gd 9_1(Chemiluminescence).tif
- Figure 7/WB raw data/H1395/btnl9+gd 9_1(Colorimetric).tif
- Figure 7/WB raw data/H1395/btnl9+gd 9_1(Composite).tif
- Figure 7/WB raw data/H1395/btnl9+gd 9_2(Chemiluminescence).tif
- Figure 7/WB raw data/H1395/btnl9+gd 9_2(Colorimetric).tif
- Figure 7/WB raw data/H1395/btnl9+gd 9_2(Composite).tif
- Figure 7/WB raw data/PC9/
- Figure 7/WB raw data/PC9/btnl9+gd 4_1(Chemiluminescence).tif
- Figure 7/WB raw data/PC9/btnl9+gd 4_1(Colorimetric).tif
- Figure 7/WB raw data/PC9/btnl9+gd 4_1(Composite).tif
- Figure 7/WB raw data/PC9/btnl9+gd 4_2(Chemiluminescence).tif
- Figure 7/WB raw data/PC9/btnl9+gd 4_2(Colorimetric).tif
- Figure 7/WB raw data/PC9/btnl9+gd 4_2(Composite).tif
- Figure 7/WB raw data/PC9/btnl9+gd 5_1(Chemiluminescence).tif
- Figure 7/WB raw data/PC9/btnl9+gd 5_1(Colorimetric).tif
- Figure 7/WB raw data/PC9/btnl9+gd 5_1(Composite).tif
- Figure 7/WB raw data/PC9/btnl9+gd 5_2(Chemiluminescence).tif
- Figure 7/WB raw data/PC9/btnl9+gd 5_2(Colorimetric).tif
- Figure 7/WB raw data/PC9/btnl9+gd 5_2(Composite).tif
- Figure 7/WB raw data/PC9/btnl9+gd 6_1(Chemiluminescence).tif
- Figure 7/WB raw data/PC9/btnl9+gd 6_1(Colorimetric).tif
- Figure 7/WB raw data/PC9/btnl9+gd 6_1(Composite).tif
- Figure 7/WB raw data/PC9/btnl9+gd 6_2(Chemiluminescence).tif
- Figure 7/WB raw data/PC9/btnl9+gd 6_2(Colorimetric).tif
- Figure 7/WB raw data/PC9/btnl9+gd 6_2(Composite).tif
- Figure 8/
- Figure 8/PCR.xlsx
